# Supplementary material for: Aeromonas trota Is Highly Refractory to Acquire Exogenous Genetic Material
Source: Microorganisms. 2024 May 28;12(6):1091. doi: 10.3390/microorganisms12061091 (PMC11206119; doi:10.3390/microorganisms12061091)
Supplement: Supplementary file 1 [file microorganisms-12-01091-s001.zip]

Archive with 1 entries (1 files):
- microorganisms-3012996-supplementary.pdf
